# Supplementary material for: Scoring System for Predicting the Risk of Liver Cancer among Diabetes Patients: A Random Survival Forest-Guided Approach
Source: Cancers (Basel). 2024 Jun 24;16(13):2310. doi: 10.3390/cancers16132310 (PMC11240698; doi:10.3390/cancers16132310)
Supplement: Supplementary file 1 [file cancers-16-02310-s001.zip]

Archive with 1 entries (1 files):
- cancers-3019032-supplementary.pdf
